# Supplementary material for: The Effects of FTO on the Proliferation and Differentiation of Rabbit Preadipocytes
Source: Animals (Basel). 2025 Jun 28;15(13):1909. doi: 10.3390/ani15131909 (PMC12249043; doi:10.3390/ani15131909)
Supplement: Supplementary file 1 [file animals-15-01909-s001.zip]

Archive with 1 entries (1 files):
- animals-3724655-supplementary.pdf
